# Supplementary material for: Cell-Membrane-Coated Metal–Organic Framework Nanocarrier Combining Chemodynamic Therapy for the Inhibition of Hepatocellular Carcinoma Proliferation
Source: Pharmaceutics. 2024 May 5;16(5):619. doi: 10.3390/pharmaceutics16050619 (PMC11124917; doi:10.3390/pharmaceutics16050619)
Supplement: Supplementary file 1 [file pharmaceutics-16-00619-s001.zip]

Archive with 1 entries (1 files):
- pharmaceutics-2946335-supplementary.pdf
